# Supplementary material for: Experiential-sensorial adaptive system model for hospitality based on 360° VR videos and case-based reasoning
Source: PLoS One. 2024 Mar 11;19(3):e0299387. doi: 10.1371/journal.pone.0299387 (PMC10927080; doi:10.1371/journal.pone.0299387)
Supplement: S1 File — (XLSX) [file pone.0299387.s001.xlsx]

## Sheet: PRUEBA DE NORMALIDAD
				Prueba de normalidad de datos
					2D												360
														Resumen de procesamiento de casos
			Resumen de procesamiento de casos												Edad 2D	Casos
			Edad 2D		Casos											Válido		Perdidos		Total
					Válido		Perdidos		Total							N	Porcentaje	N	Porcentaje	N	Porcentaje
					N	Porcentaje	N	Porcentaje	N	Porcentaje				SUMA_TOTAL_360	18 a 29	175	100,0%	0	0,0%	175	100,0%
			SUMA_TOTAL_2D	18 a 29	175	1	0	0	175	1					30 a 39	15	100,0%	0	0,0%	15	100,0%
				30 a 39	15	1	0	0	15	1					40 a 49	3	100,0%	0	0,0%	3	100,0%
				40 a 49	3	1	0	0	3	1
			Pruebas de normalidad
			Edad 2D		Kolmogorov-Smirnova			Shapiro-Wilk						Pruebas de normalidad
					Estadístico	gl	Sig.	Estadístico	gl	Sig.					Edad 2D	Kolmogorov-Smirnova			Shapiro-Wilk
			SUMA_TOTAL_2D	18 a 29	0.157922	175	1.68875e-11	0.917159	175	2.1126e-08						Estadístico	gl	Sig.	Estadístico	gl	Sig.
				30 a 39	0.296034	15	0.000962784	0.663661	15	0.00010425				SUMA_TOTAL_360	18 a 29	,173	175	,000	,860	175	,000
				40 a 49	0.219354	3		0.986842	3	0.780441					30 a 39	,213	15	,065	,888	15	,062
			a. Corrección de significación de Lilliefors												40 a 49	,347	3	.	,835	3	,202
														a Corrección de significación de Lilliefors

## Sheet: Analisis Factorial 2D
															Prueba de KMO y Bartlett
					Matriz de componente rotado 2D										Medida Kaiser-Meyer-Olkin de adecuación de muestreo		0.882189
						Componente									Prueba de esfericidad de Bartlett	Aprox. Chi-cuadrado	2596.99
						1	2	3	4	Alfa de Cronbach						gl	210
		1			P20 El_esfuerzo_2D	0.930926										Sig.	0
		2			P19 La_exigencia_temporal 2D	0.927493
		3			P17 La_exigencia_mental_2D	0.923093				0.946
		4			P18 La_exigencia_física_2D	0.914869
		5			P21_El_rendimiento_o_performance_2D	0.813959
		6			P22_El_nivel_de_frustración_2D	0.760917
		7			P6 E_Tenso_relajado_2D		0.810114
		8			P11 E_Incomodo_comodo_2D		0.79493
		9			P8 E_Intranquilo_Tranquilo-2D		0.770271			0.868
		10			P4 E_Insatisfecho_satisfecho_2D		0.76701
		11			P10 E_Cansado_Descansado_2D		0.686534
		12			P2 E_Infeliz_feliz_2D		0.685853
		13			P5 E_Animado_aburrido_2D			0.872726
		14			P7 E_Importante_Insignificante_2D			0.845954		0.873
		15			P3 E_Complacido_Molesto_2D			0.80784
		16			P9 E_ Seguro_Inseguro_2D			0.788357
		17			P15 ¿Con qué probabilidad reservaría un hotel así?				0.823184
		18			P12 ¿Qué tan probable sería, que decida_reservar en el hotel que vio?				0.758091
		19			P16 ¿Con qué probabilidad diría cosas positivas sobre el hotel a otras personas?				0.639376	0.777
		20			P14 El hotel visto está acorde a su precio				0.610935
		21			P13 ¿Hasta qué punto estaría satisfecho con su decisión de hospedarse en dicho hotel?				0.570577
					Método de extracción: análisis de componentes principales. Método de rotación: Varimax con normalización Kaiser.
					a. La rotación ha convergido en 5 iteraciones.
					ALFA DE CRONBACH 2D
					Estadísticas de fiabilidad
					Alfa de Cronbach	N de elementos
					0.814151	21
								º

## Sheet: U Mann Witnney 2D
				DIMENSION COGNITIVA 2D
												La prueba U de Mann-Whitney realiza una comparación estadística de la media y determina si existe una diferencia en la variable dependiente para dos grupos independientes. De esta forma, puede mostrar si la distribución de la variable dependiente es la misma para los dos grupos y, por tanto, de la misma población.
				Rangos
				Sexo 2D		N	Rango promedio	Suma de rangos
				SUMA_D_COGNITIVA 2D	Femenino	71	102.648	7288
					Masculino	122	93.7131	11433
					Total	193
				Estadísticos de pruebaa
					SUMA_D_COGNITIVA 2D
				U de Mann-Whitney	3930
				W de Wilcoxon	11433
				Z	-1.07878
				Sig. asintótica(bilateral)	0.280688
				a. Variable de agrupación: Sexo 2D
				DIMENSION AFECTIVA 2D
				Rangos
				Sexo 2D		N	Rango promedio	Suma de rangos
				SUM_ D_ AFECTIVA_ 2D	Femenino	71	99.0634	7033.5
					Masculino	122	95.7992	11687.5
					Total	193
				Estadísticos de pruebaa
					SUM_ D_ AFECTIVA_ 2D
				U de Mann-Whitney	4184.5
				W de Wilcoxon	11687.5
				Z	-0.396903
				Sig. asintótica(bilateral)	0.691439
				a. Variable de agrupación: Sexo 2D
				DIMENSION ACTITUDINAL 2D
				Rangos
				Sexo 2D		N	Rango promedio	Suma de rangos
				SUMA_D_ACTITUDINAL 2D	Femenino	71	95.4648	6778
					Masculino	122	97.8934	11943
					Total	193
				Estadísticos de pruebaa
					SUMA_D_ACTITUDINAL 2D
				U de Mann-Whitney	4222
				W de Wilcoxon	6778
				Z	-0.291351
				Sig. asintótica(bilateral)	0.770783
				a. Variable de agrupación: Sexo 2D

## Sheet: Tabla Dimensión AFECTIVA 2D
		P12 ¿Qué tan probable sería, que decida_reservar en el hotel que vio?*Sexo 2D
					Sexo 2D		Total
		P12 ¿Qué tan probable sería, que decida_reservar en el hotel que vio?			Femenino	Masculino					DIMENSION AFECTIVA 2D
			Estremadamente probable	Recuento	3	6	9
				% dentro de Sexo 2D	0.0422535	0.0491803	0.0466321
			Muy probable	Recuento	34	47	81
				% dentro de Sexo 2D	0.478873	0.385246	0.419689
			Algo Probable	Recuento	30	63	93
				% dentro de Sexo 2D	0.422535	0.516393	0.481865
			No muy probable	Recuento	3	5	8
				% dentro de Sexo 2D	0.0422535	0.0409836	0.0414508
			Para nada probable	Recuento	1	1	2
				% dentro de Sexo 2D	0.0140845	0.00819672	0.0103627
		Total		Recuento	71	122	193
				% dentro de Sexo 2D	1	1	1
		P13 ¿Hasta qué punto estaría satisfecho con su decisión de hospedarse en dicho hotel?*Sexo 2D
					Sexo 2D		Total
		P13 ¿Hasta qué punto estaría satisfecho con su decisión de hospedarse en dicho hotel?			Femenino	Masculino
			Muy satisfecho	Recuento	8	20	28
				% dentro de Sexo 2D	0.112676	0.163934	0.145078
			Satisfecho	Recuento	52	82	134
				% dentro de Sexo 2D	0.732394	0.672131	0.694301
			Indiferente	Recuento	9	19	28
				% dentro de Sexo 2D	0.126761	0.155738	0.145078
			Insatisfecho	Recuento	2	1	3
				% dentro de Sexo 2D	0.028169	0.00819672	0.015544
		Total		Recuento	71	122	193
				% dentro de Sexo 2D	1	1	1
		P14 El hotel visto está acorde a su precio*Sexo 2D
					Sexo 2D		Total
		P14 El hotel visto está acorde a su precio			Femenino	Masculino
			Muy de acuerdo	Recuento	4	4	8
				% dentro de Sexo 2D	0.056338	0.0327869	0.0414508
			De acuerdo	Recuento	45	76	121
				% dentro de Sexo 2D	0.633803	0.622951	0.626943
			Indiferente	Recuento	19	33	52
				% dentro de Sexo 2D	0.267606	0.270492	0.26943
			En desacuerdo	Recuento	3	7	10
				% dentro de Sexo 2D	0.0422535	0.057377	0.0518135
			Muy en desacuerdo	Recuento	0	2	2
				% dentro de Sexo 2D	0	0.0163934	0.0103627
		Total		Recuento	71	122	193
				% dentro de Sexo 2D	1	1	1
		P15 ¿Con qué probabilidad reservaría un hotel así?*Sexo 2D
					Sexo 2D		Total
					Femenino	Masculino
		P15 ¿Con qué probabilidad reservaría un hotel así?	Estremadamente probable	Recuento	2	9	11
				% dentro de Sexo 2D	0.028169	0.0737705	0.0569948
			Muy probable	Recuento	30	47	77
				% dentro de Sexo 2D	0.422535	0.385246	0.398964
			Algo Probable	Recuento	34	56	90
				% dentro de Sexo 2D	0.478873	0.459016	0.466321
			No muy probable	Recuento	5	10	15
				% dentro de Sexo 2D	0.0704225	0.0819672	0.0777202
		Total		Recuento	71	122	193
				% dentro de Sexo 2D	1	1	1

## Sheet: Tabla Dimensión ACTITUDINAL 2D
	P17 La_exigencia_mental_2D*Sexo 2D
					Sexo 2D		Total
					Femenino	Masculino
	P17 La_exigencia_mental_2D		Baja	Recuento	3	10	13
				% dentro de Sexo 2D	0.0422535	0.0819672	0.0673575
			2	Recuento	9	5	14			DOMENSION ACTITUDINAL 2D
				% dentro de Sexo 2D	0.126761	0.0409836	0.0725389
			3	Recuento	15	10	25
				% dentro de Sexo 2D	0.211268	0.0819672	0.129534
			4	Recuento	8	10	18
				% dentro de Sexo 2D	0.112676	0.0819672	0.0932642
			5	Recuento	3	20	23
				% dentro de Sexo 2D	0.0422535	0.163934	0.119171
			6	Recuento	2	9	11
				% dentro de Sexo 2D	0.028169	0.0737705	0.0569948
			7	Recuento	2	7	9
				% dentro de Sexo 2D	0.028169	0.057377	0.0466321
			8	Recuento	0	5	5
				% dentro de Sexo 2D	0	0.0409836	0.0259067
			9	Recuento	0	8	8
				% dentro de Sexo 2D	0	0.0655738	0.0414508
			10	Recuento	2	7	9
				% dentro de Sexo 2D	0.028169	0.057377	0.0466321
			11	Recuento	0	1	1
				% dentro de Sexo 2D	0	0.00819672	0.00518135
			12	Recuento	1	3	4
				% dentro de Sexo 2D	0.0140845	0.0245902	0.0207254
			13	Recuento	1	3	4
				% dentro de Sexo 2D	0.0140845	0.0245902	0.0207254
			15	Recuento	5	9	14
				% dentro de Sexo 2D	0.0704225	0.0737705	0.0725389
			16	Recuento	6	4	10
				% dentro de Sexo 2D	0.084507	0.0327869	0.0518135
			17	Recuento	3	5	8
				% dentro de Sexo 2D	0.0422535	0.0409836	0.0414508
			18	Recuento	6	1	7
				% dentro de Sexo 2D	0.084507	0.00819672	0.0362694
			19	Recuento	1	2	3
				% dentro de Sexo 2D	0.0140845	0.0163934	0.015544
			Alta	Recuento	4	3	7
				% dentro de Sexo 2D	0.056338	0.0245902	0.0362694
		Total		Recuento	71	122	193
				% dentro de Sexo 2D	1	1	1
	P18 La_exigencia_física_2D *Sexo 2D
					Sexo 2D		Total
					Femenino	Masculino
		P18 La_exigencia_física_2D	Baja	Recuento	5	14	19
				% dentro de Sexo 2D	0.0704225	0.114754	0.0984456
			2	Recuento	11	14	25
				% dentro de Sexo 2D	0.15493	0.114754	0.129534
			3	Recuento	13	8	21
				% dentro de Sexo 2D	0.183099	0.0655738	0.108808
			4	Recuento	5	8	13
				% dentro de Sexo 2D	0.0704225	0.0655738	0.0673575
			5	Recuento	3	17	20
				% dentro de Sexo 2D	0.0422535	0.139344	0.103627
			6	Recuento	4	11	15
				% dentro de Sexo 2D	0.056338	0.0901639	0.0777202
			7	Recuento	0	8	8
				% dentro de Sexo 2D	0	0.0655738	0.0414508
			8	Recuento	2	7	9
				% dentro de Sexo 2D	0.028169	0.057377	0.0466321
			9	Recuento	1	5	6
				% dentro de Sexo 2D	0.0140845	0.0409836	0.0310881
			10	Recuento	2	2	4
				% dentro de Sexo 2D	0.028169	0.0163934	0.0207254
			11	Recuento	0	3	3
				% dentro de Sexo 2D	0	0.0245902	0.015544
			12	Recuento	2	3	5
				% dentro de Sexo 2D	0.028169	0.0245902	0.0259067
			13	Recuento	0	3	3
				% dentro de Sexo 2D	0	0.0245902	0.015544
			14	Recuento	2	2	4
				% dentro de Sexo 2D	0.028169	0.0163934	0.0207254
			15	Recuento	2	6	8
				% dentro de Sexo 2D	0.028169	0.0491803	0.0414508
			16	Recuento	5	3	8
				% dentro de Sexo 2D	0.0704225	0.0245902	0.0414508
			17	Recuento	3	1	4
				% dentro de Sexo 2D	0.0422535	0.00819672	0.0207254
			18	Recuento	6	3	9
				% dentro de Sexo 2D	0.084507	0.0245902	0.0466321
			19	Recuento	1	2	3
				% dentro de Sexo 2D	0.0140845	0.0163934	0.015544
			Alta	Recuento	4	2	6
				% dentro de Sexo 2D	0.056338	0.0163934	0.0310881
		Total		Recuento	71	122	193
				% dentro de Sexo 2D	1	1	1
		Tabla cruzada P19 La_exigencia_temporal 2D *Sexo 2D
					Sexo 2D		Total
					Femenino	Masculino
		P19 La_exigencia_temporal 2D	Baja	Recuento	3	5	8
				% dentro de Sexo 2D	0.0422535	0.0409836	0.0414508
			2	Recuento	12	9	21
				% dentro de Sexo 2D	0.169014	0.0737705	0.108808
			3	Recuento	12	13	25
				% dentro de Sexo 2D	0.169014	0.106557	0.129534
			4	Recuento	3	4	7
				% dentro de Sexo 2D	0.0422535	0.0327869	0.0362694
			5	Recuento	5	17	22
				% dentro de Sexo 2D	0.0704225	0.139344	0.11399
			6	Recuento	4	10	14
				% dentro de Sexo 2D	0.056338	0.0819672	0.0725389
			7	Recuento	1	13	14
				% dentro de Sexo 2D	0.0140845	0.106557	0.0725389
			8	Recuento	3	6	9
				% dentro de Sexo 2D	0.0422535	0.0491803	0.0466321
			9	Recuento	2	8	10
				% dentro de Sexo 2D	0.028169	0.0655738	0.0518135
			10	Recuento	2	8	10
				% dentro de Sexo 2D	0.028169	0.0655738	0.0518135
			11	Recuento	1	3	4
				% dentro de Sexo 2D	0.0140845	0.0245902	0.0207254
			12	Recuento	2	2	4
				% dentro de Sexo 2D	0.028169	0.0163934	0.0207254
			13	Recuento	0	2	2
				% dentro de Sexo 2D	0	0.0163934	0.0103627
			14	Recuento	5	4	9
				% dentro de Sexo 2D	0.0704225	0.0327869	0.0466321
			15	Recuento	3	5	8
				% dentro de Sexo 2D	0.0422535	0.0409836	0.0414508
			16	Recuento	2	4	6
				% dentro de Sexo 2D	0.028169	0.0327869	0.0310881
			17	Recuento	6	3	9
				% dentro de Sexo 2D	0.084507	0.0245902	0.0466321
			18	Recuento	4	3	7
				% dentro de Sexo 2D	0.056338	0.0245902	0.0362694
			19	Recuento	1	2	3
				% dentro de Sexo 2D	0.0140845	0.0163934	0.015544
			Alta	Recuento	0	1	1
				% dentro de Sexo 2D	0	0.00819672	0.00518135
		Total		Recuento	71	122	193
				% dentro de Sexo 2D	1	1	1
		Tabla cruzada P20 El_esfuerzo_2D *Sexo 2D
					Sexo 2D		Total
					Femenino	Masculino
		P20 El_esfuerzo_2D	Bajo	Recuento	4	14	18
				% dentro de Sexo 2D	0.056338	0.114754	0.0932642
			2	Recuento	11	14	25
				% dentro de Sexo 2D	0.15493	0.114754	0.129534
			3	Recuento	13	8	21
				% dentro de Sexo 2D	0.183099	0.0655738	0.108808
			4	Recuento	7	7	14
				% dentro de Sexo 2D	0.0985915	0.057377	0.0725389
			5	Recuento	6	21	27
				% dentro de Sexo 2D	0.084507	0.172131	0.139896
			6	Recuento	3	6	9
				% dentro de Sexo 2D	0.0422535	0.0491803	0.0466321
			7	Recuento	3	10	13
				% dentro de Sexo 2D	0.0422535	0.0819672	0.0673575
			8	Recuento	3	8	11
				% dentro de Sexo 2D	0.0422535	0.0655738	0.0569948
			9	Recuento	0	2	2
				% dentro de Sexo 2D	0	0.0163934	0.0103627
			10	Recuento	2	3	5
				% dentro de Sexo 2D	0.028169	0.0245902	0.0259067
			11	Recuento	1	6	7
				% dentro de Sexo 2D	0.0140845	0.0491803	0.0362694
			12	Recuento	0	6	6
				% dentro de Sexo 2D	0	0.0491803	0.0310881
			13	Recuento	0	1	1
				% dentro de Sexo 2D	0	0.00819672	0.00518135
			14	Recuento	1	2	3
				% dentro de Sexo 2D	0.0140845	0.0163934	0.015544
			15	Recuento	4	5	9
				% dentro de Sexo 2D	0.056338	0.0409836	0.0466321
			16	Recuento	2	1	3
				% dentro de Sexo 2D	0.028169	0.00819672	0.015544
			17	Recuento	6	1	7
				% dentro de Sexo 2D	0.084507	0.00819672	0.0362694
			18	Recuento	3	2	5
				% dentro de Sexo 2D	0.0422535	0.0163934	0.0259067
			19	Recuento	2	0	2
				% dentro de Sexo 2D	0.028169	0	0.0103627
			Alto	Recuento	0	5	5
				% dentro de Sexo 2D	0	0.0409836	0.0259067
		Total		Recuento	71	122	193
				% dentro de Sexo 2D	1	1	1
		Tabla cruzada P21_El_rendimiento_o_performance_2D *Sexo 2D
					Sexo 2D		Total
					Femenino	Masculino
		P21_El_rendimiento_o_performance_2D	Bueno	Recuento	1	4	5
				% dentro de Sexo 2D	0.0140845	0.0327869	0.0259067
			2	Recuento	8	7	15
				% dentro de Sexo 2D	0.112676	0.057377	0.0777202
			3	Recuento	12	7	19
				% dentro de Sexo 2D	0.169014	0.057377	0.0984456
			4	Recuento	4	6	10
				% dentro de Sexo 2D	0.056338	0.0491803	0.0518135
			5	Recuento	8	15	23
				% dentro de Sexo 2D	0.112676	0.122951	0.119171
			6	Recuento	1	12	13
				% dentro de Sexo 2D	0.0140845	0.0983607	0.0673575
			7	Recuento	3	9	12
				% dentro de Sexo 2D	0.0422535	0.0737705	0.0621762
			8	Recuento	2	10	12
				% dentro de Sexo 2D	0.028169	0.0819672	0.0621762
			9	Recuento	1	6	7
				% dentro de Sexo 2D	0.0140845	0.0491803	0.0362694
			10	Recuento	1	5	6
				% dentro de Sexo 2D	0.0140845	0.0409836	0.0310881
			11	Recuento	0	2	2
				% dentro de Sexo 2D	0	0.0163934	0.0103627
			12	Recuento	2	1	3
				% dentro de Sexo 2D	0.028169	0.00819672	0.015544
			13	Recuento	3	6	9
				% dentro de Sexo 2D	0.0422535	0.0491803	0.0466321
			14	Recuento	2	5	7
				% dentro de Sexo 2D	0.028169	0.0409836	0.0362694
			15	Recuento	2	5	7
				% dentro de Sexo 2D	0.028169	0.0409836	0.0362694
			16	Recuento	1	2	3
				% dentro de Sexo 2D	0.0140845	0.0163934	0.015544
			17	Recuento	5	7	12
				% dentro de Sexo 2D	0.0704225	0.057377	0.0621762
			18	Recuento	6	6	12
				% dentro de Sexo 2D	0.084507	0.0491803	0.0621762
			19	Recuento	4	3	7
				% dentro de Sexo 2D	0.056338	0.0245902	0.0362694
			Malo	Recuento	5	4	9
				% dentro de Sexo 2D	0.0704225	0.0327869	0.0466321
		Total		Recuento	71	122	193
				% dentro de Sexo 2D	1	1	1
		Tabla cruzada P22_El_nivel_de_frustración_2D *Sexo 2D
					Sexo 2D		Total
					Femenino	Masculino
		P22_El_nivel_de_frustración_2D	Bajo	Recuento	13	23	36
				% dentro de Sexo 2D	0.183099	0.188525	0.186528
			2	Recuento	12	15	27
				% dentro de Sexo 2D	0.169014	0.122951	0.139896
			3	Recuento	11	13	24
				% dentro de Sexo 2D	0.15493	0.106557	0.124352
			4	Recuento	4	7	11
				% dentro de Sexo 2D	0.056338	0.057377	0.0569948
			5	Recuento	7	19	26
				% dentro de Sexo 2D	0.0985915	0.155738	0.134715
			6	Recuento	5	6	11
				% dentro de Sexo 2D	0.0704225	0.0491803	0.0569948
			7	Recuento	4	7	11
				% dentro de Sexo 2D	0.056338	0.057377	0.0569948
			8	Recuento	1	4	5
				% dentro de Sexo 2D	0.0140845	0.0327869	0.0259067
			9	Recuento	1	5	6
				% dentro de Sexo 2D	0.0140845	0.0409836	0.0310881
			10	Recuento	3	2	5
				% dentro de Sexo 2D	0.0422535	0.0163934	0.0259067
			11	Recuento	1	1	2
				% dentro de Sexo 2D	0.0140845	0.00819672	0.0103627
			12	Recuento	2	3	5
				% dentro de Sexo 2D	0.028169	0.0245902	0.0259067
			13	Recuento	0	2	2
				% dentro de Sexo 2D	0	0.0163934	0.0103627
			14	Recuento	0	1	1
				% dentro de Sexo 2D	0	0.00819672	0.00518135
			15	Recuento	2	4	6
				% dentro de Sexo 2D	0.028169	0.0327869	0.0310881
			16	Recuento	0	1	1
				% dentro de Sexo 2D	0	0.00819672	0.00518135
			17	Recuento	0	3	3
				% dentro de Sexo 2D	0	0.0245902	0.015544
			18	Recuento	3	2	5
				% dentro de Sexo 2D	0.0422535	0.0163934	0.0259067
			19	Recuento	1	0	1
				% dentro de Sexo 2D	0.0140845	0	0.00518135
			Alto	Recuento	1	4	5
				% dentro de Sexo 2D	0.0140845	0.0327869	0.0259067
		Total		Recuento	71	122	193
				% dentro de Sexo 2D	1	1	1

## Sheet: Tabla Dimension COGNITIVA 2D
			P2 E_Infeliz_feliz_2D*Sexo 2D
						Sexo 2D		Total
						Femenino	Masculino				DIMENSION COGNITIVA
			P2 E_Infeliz_feliz_2D	Infeliz	Recuento	0	1	1
					% dentro de Sexo 2D	0	0.00819672	0.00518135
				2	Recuento	1	2	3
					% dentro de Sexo 2D	0.0140845	0.0163934	0.015544
				3	Recuento	18	35	53
					% dentro de Sexo 2D	0.253521	0.286885	0.274611
				4	Recuento	44	63	107
					% dentro de Sexo 2D	0.619718	0.516393	0.554404
				Feliz	Recuento	8	21	29
					% dentro de Sexo 2D	0.112676	0.172131	0.150259
			Total		Recuento	71	122	193
					% dentro de Sexo 2D	1	1	1
			P3 E_Complacido_Molesto_2D*Sexo 2D
						Sexo 2D		Total
						Femenino	Masculino
			P3 E_Complacido_Molesto_2D	Complacido	Recuento	12	25	37
					% dentro de Sexo 2D	0.171429	0.204918	0.192708
				2	Recuento	24	39	63
					% dentro de Sexo 2D	0.342857	0.319672	0.328125
				3	Recuento	16	32	48
					% dentro de Sexo 2D	0.228571	0.262295	0.25
				4	Recuento	15	22	37
					% dentro de Sexo 2D	0.214286	0.180328	0.192708
				Molesto	Recuento	3	4	7
					% dentro de Sexo 2D	0.0428571	0.0327869	0.0364583
			Total		Recuento	70	122	192
					% dentro de Sexo 2D	1	1	1
			P4 E_Insatisfecho_satisfecho_2D*Sexo 2D
						Sexo 2D		Total
						Femenino	Masculino
			P4 E_Insatisfecho_satisfecho_2D	Insatisfecho	Recuento	1	1	2
					% dentro de Sexo 2D	0.0140845	0.00819672	0.0103627
				2	Recuento	1	3	4
					% dentro de Sexo 2D	0.0140845	0.0245902	0.0207254
				3	Recuento	17	36	53
					% dentro de Sexo 2D	0.239437	0.295082	0.274611
				4	Recuento	40	54	94
					% dentro de Sexo 2D	0.56338	0.442623	0.487047
				Satisfecho	Recuento	12	28	40
					% dentro de Sexo 2D	0.169014	0.229508	0.207254
			Total		Recuento	71	122	193
					% dentro de Sexo 2D	1	1	1
			Tabla cruzada P5 E_Animado_aburrido_2D*Sexo 2D
						Sexo 2D		Total
						Femenino	Masculino
			P5 E_Animado_aburrido_2D	Animado	Recuento	10	21	31
					% dentro de Sexo 2D	0.140845	0.172131	0.160622
				2	Recuento	26	47	73
					% dentro de Sexo 2D	0.366197	0.385246	0.378238
				3	Recuento	18	36	54
					% dentro de Sexo 2D	0.253521	0.295082	0.279793
				4	Recuento	15	14	29
					% dentro de Sexo 2D	0.211268	0.114754	0.150259
				Aburrido	Recuento	2	4	6
					% dentro de Sexo 2D	0.028169	0.0327869	0.0310881
			Total		Recuento	71	122	193
					% dentro de Sexo 2D	1	1	1
			P6 E_Tenso_relajado_2D*Sexo 2D
						Sexo 2D		Total
						Femenino	Masculino
			P6 E_Tenso_relajado_2D	Tenso	Recuento	0	1	1
					% dentro de Sexo 2D	0	0.00819672	0.00518135
				2	Recuento	4	6	10
					% dentro de Sexo 2D	0.056338	0.0491803	0.0518135
				3	Recuento	16	35	51
					% dentro de Sexo 2D	0.225352	0.286885	0.264249
				4	Recuento	35	50	85
					% dentro de Sexo 2D	0.492958	0.409836	0.440415
				Relajado	Recuento	16	30	46
					% dentro de Sexo 2D	0.225352	0.245902	0.238342
			Total		Recuento	71	122	193
					% dentro de Sexo 2D	1	1	1
			P7 E_Importante_Insignificante_2D*Sexo 2D
						Sexo 2D		Total
						Femenino	Masculino
			P7 E_Importante_Insignificante_2D	Importante	Recuento	7	19	26
					% dentro de Sexo 2D	0.0985915	0.155738	0.134715
				2	Recuento	18	32	50
					% dentro de Sexo 2D	0.253521	0.262295	0.259067
				3	Recuento	26	54	80
					% dentro de Sexo 2D	0.366197	0.442623	0.414508
				4	Recuento	15	15	30
					% dentro de Sexo 2D	0.211268	0.122951	0.15544
				Insignificante	Recuento	5	2	7
					% dentro de Sexo 2D	0.0704225	0.0163934	0.0362694
			Total		Recuento	71	122	193
					% dentro de Sexo 2D	1	1	1
			P8 E_Intranquilo_Tranquilo-2D*Sexo 2D
						Sexo 2D		Total
						Femenino	Masculino
			P8 E_Intranquilo_Tranquilo-2D	2	Recuento	3	8	11
					% dentro de Sexo 2D	0.0422535	0.0655738	0.0569948
				3	Recuento	16	25	41
					% dentro de Sexo 2D	0.225352	0.204918	0.212435
				4	Recuento	34	58	92
					% dentro de Sexo 2D	0.478873	0.47541	0.476684
				Tranquilo	Recuento	18	31	49
					% dentro de Sexo 2D	0.253521	0.254098	0.253886
			Total		Recuento	71	122	193
					% dentro de Sexo 2D	1	1	1
			P9 E_ Seguro_Inseguro_2D*Sexo 2D
						Sexo 2D		Total
						Femenino	Masculino
			P9 E_ Seguro_Inseguro_2D	Seguro	Recuento	9	28	37
					% dentro de Sexo 2D	0.126761	0.229508	0.19171
				2	Recuento	22	44	66
					% dentro de Sexo 2D	0.309859	0.360656	0.341969
				3	Recuento	18	33	51
					% dentro de Sexo 2D	0.253521	0.270492	0.264249
				4	Recuento	20	14	34
					% dentro de Sexo 2D	0.28169	0.114754	0.176166
				Inseguro	Recuento	2	3	5
					% dentro de Sexo 2D	0.028169	0.0245902	0.0259067
			Total		Recuento	71	122	193
					% dentro de Sexo 2D	1	1	1
			P10 E_Cansado_Descansado_2D*Sexo 2D
						Sexo 2D		Total
						Femenino	Masculino
			P10 E_Cansado_Descansado_2D	Cansado	Recuento	2	4	6
					% dentro de Sexo 2D	0.028169	0.0327869	0.0310881
				2	Recuento	3	6	9
					% dentro de Sexo 2D	0.0422535	0.0491803	0.0466321
				3	Recuento	28	54	82
					% dentro de Sexo 2D	0.394366	0.442623	0.42487
				4	Recuento	27	39	66
					% dentro de Sexo 2D	0.380282	0.319672	0.341969
				Descansado	Recuento	11	19	30
					% dentro de Sexo 2D	0.15493	0.155738	0.15544
			Total		Recuento	71	122	193
					% dentro de Sexo 2D	1	1	1
			P11 E_Incomodo_comodo_2D*Sexo 2D
						Sexo 2D		Total
						Femenino	Masculino
			P11 E_Incomodo_comodo_2D	Incómodo	Recuento	1	0	1
					% dentro de Sexo 2D	0.0140845	0	0.00518135
				2	Recuento	3	7	10
					% dentro de Sexo 2D	0.0422535	0.057377	0.0518135
				3	Recuento	14	27	41
					% dentro de Sexo 2D	0.197183	0.221311	0.212435
				4	Recuento	38	54	92
					% dentro de Sexo 2D	0.535211	0.442623	0.476684
				Cómodo	Recuento	15	34	49
					% dentro de Sexo 2D	0.211268	0.278689	0.253886
			Total		Recuento	71	122	193
					% dentro de Sexo 2D	1	1	1

## Sheet: Analisis Factorial 360
			Matriz de componente rotado 360
				Componente
1				1	2	3	4	Alfa de Cronbach
2			P40 Exigencia_temporal 360	0.912296								Prueba de KMO y Bartlett
3			P38 Exigencia_Mental 360	0.905175								Medida Kaiser-Meyer-Olkin de adecuación de muestreo		0.83821
4			P39 Exigencia_física 360	0.876491					0.911			Prueba de esfericidad de Bartlett	Aprox. Chi-cuadrado	2569.98
5			P41 El esfuerzo 360	0.855678									gl	210
6			P43 El nivel_de_frustración 360	0.804774									Sig.	0
7			P42 El rendimiento_o_Performance 360	0.678453
8			P29_E_Intranquilo_Tranquilo_360		0.838481
9			P27_ E_Tenso_relajado_360		0.822913
10			P32_E_Incomodo_comodo_360		0.798519				0.872
11			P31_E_Cansado_Descansado_360		0.744718
12			P23_E_Infeliz_feliz_360		0.694384
13			P25_E_Insatisfecho_satisfecho_360		0.678392
14			P34 ¿Hasta qué punto estaría satisfecho con su decisión_de_hospedarse en dicho hotel?			0.86855
15			P37 ¿Con qué probabilidad diría_cosas_positivas_sobre_el hotel a otras personas?			0.845558			0.884
16			P33_¿Qué tan probable sería, que decida reservar_el_ hotel que vio?			0.816362
17			P36 ¿Con qué probabilidad reservaría_un_hotel_así?			0.81035
18			P35 ¿Qué tan probable sería, que decida reservar en el hotel que vio?			0.752722
19			P26_ E_Animado_aburrido_360				0.897046
20			P28_E_Importante_Insignificante_360				0.880449		0.885
21			P30_E_ Seguro_Inseguro_360				0.824283
22			P24_E_Complacido_Molesto_360				0.787771
			Método de extracción: análisis de componentes principales. Método de rotación: Varimax con normalización Kaiser.
			a. La rotación ha convergido en 5 iteraciones.
			ALFA DE CRONBACH 360
			Estadísticas de fiabilidad
			Alfa de Cronbach	N de elementos
			0.795223	21

## Sheet: Tabla Dimensión COGNITIVA 360
			P23_E_Infeliz_feliz_360*Sexo
						Sexo 2D		Total
						Femenino	Masculino			DIMENSION COGNITIVA
			P23_E_Infeliz_feliz_360	Infeliz	Recuento	1	1	2
					% dentro de Sexo 2D	0.0140845	0.00819672	0.0103627
				2	Recuento	2	3	5
					% dentro de Sexo 2D	0.028169	0.0245902	0.0259067
				3	Recuento	18	28	46
					% dentro de Sexo 2D	0.253521	0.229508	0.238342
				4	Recuento	29	60	89
					% dentro de Sexo 2D	0.408451	0.491803	0.46114
				Feliz	Recuento	21	30	51
					% dentro de Sexo 2D	0.295775	0.245902	0.264249
			Total		Recuento	71	122	193
					% dentro de Sexo 2D	1	1	1
			P24_E_Complacido_Molesto_360*Sexo
						Sexo 2D		Total
						Femenino	Masculino
			P24_E_Complacido_Molesto_360	Complacido	Recuento	22	37	59
					% dentro de Sexo 2D	0.309859	0.303279	0.305699
				2	Recuento	15	36	51
					% dentro de Sexo 2D	0.211268	0.295082	0.264249
				3	Recuento	19	21	40
					% dentro de Sexo 2D	0.267606	0.172131	0.207254
				4	Recuento	8	19	27
					% dentro de Sexo 2D	0.112676	0.155738	0.139896
				Molesto	Recuento	7	9	16
					% dentro de Sexo 2D	0.0985915	0.0737705	0.0829016
			Total		Recuento	71	122	193
					% dentro de Sexo 2D	1	1	1
			P25_E_Insatisfecho_satisfecho_360*Sexo
						Sexo 2D		Total
						Femenino	Masculino
			P25_E_Insatisfecho_satisfecho_360	Insatisfecho	Recuento	1	2	3
					% dentro de Sexo 2D	0.0140845	0.0163934	0.015544
				2	Recuento	2	4	6
					% dentro de Sexo 2D	0.028169	0.0327869	0.0310881
				3	Recuento	18	24	42
					% dentro de Sexo 2D	0.253521	0.196721	0.217617
				4	Recuento	24	58	82
					% dentro de Sexo 2D	0.338028	0.47541	0.42487
				Satisfecho	Recuento	26	34	60
					% dentro de Sexo 2D	0.366197	0.278689	0.310881
			Total		Recuento	71	122	193
					% dentro de Sexo 2D	1	1	1
			P26_ E_Animado_aburrido_360*Sexo
						Sexo 2D		Total
						Femenino	Masculino
			P26_ E_Animado_aburrido_360	Animado	Recuento	21	35	56
					% dentro de Sexo 2D	0.295775	0.286885	0.290155
				2	Recuento	15	29	44
					% dentro de Sexo 2D	0.211268	0.237705	0.227979
				3	Recuento	23	35	58
					% dentro de Sexo 2D	0.323944	0.286885	0.300518
				4	Recuento	8	17	25
					% dentro de Sexo 2D	0.112676	0.139344	0.129534
				Aburrido	Recuento	4	6	10
					% dentro de Sexo 2D	0.056338	0.0491803	0.0518135
			Total		Recuento	71	122	193
					% dentro de Sexo 2D	1	1	1
			P27_ E_Tenso_relajado_360*Sexo
						Sexo 2D		Total
						Femenino	Masculino
			P27_ E_Tenso_relajado_360	Tenso	Recuento	0	2	2
					% dentro de Sexo 2D	0	0.0163934	0.0103627
				2	Recuento	4	9	13
					% dentro de Sexo 2D	0.056338	0.0737705	0.0673575
				3	Recuento	30	35	65
					% dentro de Sexo 2D	0.422535	0.286885	0.336788
				4	Recuento	24	46	70
					% dentro de Sexo 2D	0.338028	0.377049	0.362694
				Relajado	Recuento	13	30	43
					% dentro de Sexo 2D	0.183099	0.245902	0.222798
			Total		Recuento	71	122	193
					% dentro de Sexo 2D	1	1	1
			P28_E_Importante_Insignificante_360*Sexo
						Sexo 2D		Total
						Femenino	Masculino
			P28_E_Importante_Insignificante_360	Importante	Recuento	9	24	33
					% dentro de Sexo 2D	0.126761	0.196721	0.170984
				2	Recuento	17	32	49
					% dentro de Sexo 2D	0.239437	0.262295	0.253886
				3	Recuento	31	40	71
					% dentro de Sexo 2D	0.43662	0.327869	0.367876
				4	Recuento	9	17	26
					% dentro de Sexo 2D	0.126761	0.139344	0.134715
				Insignificante	Recuento	5	9	14
					% dentro de Sexo 2D	0.0704225	0.0737705	0.0725389
			Total		Recuento	71	122	193
					% dentro de Sexo 2D	1	1	1
			P29_E_Intranquilo_Tranquilo_360*Sexo
						Sexo 2D		Total
						Femenino	Masculino
			P29_E_Intranquilo_Tranquilo_360	Intranquilo	Recuento	1	0	1
					% dentro de Sexo 2D	0.0140845	0	0.00518135
				2	Recuento	1	8	9
					% dentro de Sexo 2D	0.0140845	0.0655738	0.0466321
				3	Recuento	25	25	50
					% dentro de Sexo 2D	0.352113	0.204918	0.259067
				4	Recuento	26	50	76
					% dentro de Sexo 2D	0.366197	0.409836	0.393782
				Tranquilo	Recuento	18	39	57
					% dentro de Sexo 2D	0.253521	0.319672	0.295337
			Total		Recuento	71	122	193
					% dentro de Sexo 2D	1	1	1
			P30_E_ Seguro_Inseguro_360*Sexo
						Sexo 2D		Total
						Femenino	Masculino
			P30_E_ Seguro_Inseguro_360	Seguro	Recuento	11	34	45
					% dentro de Sexo 2D	0.15493	0.278689	0.233161
				2	Recuento	19	33	52
					% dentro de Sexo 2D	0.267606	0.270492	0.26943
				3	Recuento	28	36	64
					% dentro de Sexo 2D	0.394366	0.295082	0.331606
				4	Recuento	8	13	21
					% dentro de Sexo 2D	0.112676	0.106557	0.108808
				Inseguro	Recuento	5	6	11
					% dentro de Sexo 2D	0.0704225	0.0491803	0.0569948
			Total		Recuento	71	122	193
					% dentro de Sexo 2D	1	1	1
			P31_E_Cansado_Descansado_360*Sexo
						Sexo 2D		Total
						Femenino	Masculino
			P31_E_Cansado_Descansado_360	Cansado	Recuento	4	3	7
					% dentro de Sexo 2D	0.056338	0.0245902	0.0362694
				2	Recuento	3	8	11
					% dentro de Sexo 2D	0.0422535	0.0655738	0.0569948
				3	Recuento	31	39	70
					% dentro de Sexo 2D	0.43662	0.319672	0.362694
				4	Recuento	22	44	66
					% dentro de Sexo 2D	0.309859	0.360656	0.341969
				Descansado	Recuento	11	28	39
					% dentro de Sexo 2D	0.15493	0.229508	0.202073
			Total		Recuento	71	122	193
					% dentro de Sexo 2D	1	1	1
			P32_E_Incomodo_comodo_360*Sexo
						Sexo 2D		Total
						Femenino	Masculino
			P32_E_Incomodo_comodo_360	Incómodo	Recuento	2	2	4
					% dentro de Sexo 2D	0.028169	0.0163934	0.0207254
				2	Recuento	4	9	13
					% dentro de Sexo 2D	0.056338	0.0737705	0.0673575
				3	Recuento	22	29	51
					% dentro de Sexo 2D	0.309859	0.237705	0.264249
				4	Recuento	26	39	65
					% dentro de Sexo 2D	0.366197	0.319672	0.336788
				Cómodo	Recuento	17	43	60
					% dentro de Sexo 2D	0.239437	0.352459	0.310881
			Total		Recuento	71	122	193
					% dentro de Sexo 2D	1	1	1

## Sheet: Tabla Dimensión AFECTIVA 360
		P33_¿Qué tan probable sería, que decida reservar_el_ hotel que vio?*Sexo_360
					Sexo_360		Total
					Femenino	Masculino
		P33_¿Qué tan probable sería, que decida reservar_el_ hotel que vio?	Estremadamente probable	Recuento	1	1	2			DIMENSION AFECTIVA
				% dentro de Sexo_360	0.0147059	0.008	0.0103627
			Muy probable	Recuento	10	22	32
				% dentro de Sexo_360	0.147059	0.176	0.165803
			Algo Probable	Recuento	30	55	85
				% dentro de Sexo_360	0.441176	0.44	0.440415
			No muy probable	Recuento	25	42	67
				% dentro de Sexo_360	0.367647	0.336	0.34715
			Para nada probable	Recuento	2	5	7
				% dentro de Sexo_360	0.0294118	0.04	0.0362694
		Total		Recuento	68	125	193
				% dentro de Sexo_360	1	1	1
		P34 ¿Hasta qué punto estaría satisfecho con su decisión_de_hospedarse en dicho hotel?*Sexo_360
					Sexo_360		Total
					Femenino	Masculino
		P34 ¿Hasta qué punto estaría satisfecho con su decisión_de_hospedarse en dicho hotel?	Muy satisfecho	Recuento	1	0	1
				% dentro de Sexo_360	0.0147059	0	0.00518135
			Satisfecho	Recuento	9	17	26
				% dentro de Sexo_360	0.132353	0.136	0.134715
			Indiferente	Recuento	11	35	46
				% dentro de Sexo_360	0.161765	0.28	0.238342
			Insatisfecho	Recuento	36	65	101
				% dentro de Sexo_360	0.529412	0.52	0.523316
			Muy insatisfecho	Recuento	11	8	19
				% dentro de Sexo_360	0.161765	0.064	0.0984456
		Total		Recuento	68	125	193
				% dentro de Sexo_360	1	1	1
		P35 ¿Qué tan probable sería, que decida reservar en el hotel que vio?*Sexo_360
					Sexo_360		Total
					Femenino	Masculino
		P35 ¿Qué tan probable sería, que decida reservar en el hotel que vio?	De acuerdo	Recuento	10	20	30
				% dentro de Sexo_360	0.147059	0.16	0.15544
			Indiferente	Recuento	22	49	71
				% dentro de Sexo_360	0.323529	0.392	0.367876
			En desacuerdo	Recuento	35	49	84
				% dentro de Sexo_360	0.514706	0.392	0.435233
			Muy en desacuerdo	Recuento	1	7	8
				% dentro de Sexo_360	0.0147059	0.056	0.0414508
		Total		Recuento	68	125	193
				% dentro de Sexo_360	1	1	1
		P36 ¿Con qué probabilidad reservaría_un_hotel_así?*Sexo_360
					Sexo_360		Total
					Femenino	Masculino
		P36 ¿Con qué probabilidad reservaría_un_hotel_así?	Estremadamente probable	Recuento	1	2	3
				% dentro de Sexo_360	0.0147059	0.016	0.015544
			Muy probable	Recuento	9	26	35
				% dentro de Sexo_360	0.132353	0.208	0.181347
			Algo Probable	Recuento	26	49	75
				% dentro de Sexo_360	0.382353	0.392	0.388601
			No muy probable	Recuento	29	43	72
				% dentro de Sexo_360	0.426471	0.344	0.373057
			Para nada probable	Recuento	3	5	8
				% dentro de Sexo_360	0.0441176	0.04	0.0414508
		Total		Recuento	68	125	193
				% dentro de Sexo_360	1	1	1
		P37 ¿Con qué probabilidad diría_cosas_positivas_sobre_el hotel a otras personas?*Sexo_360
					Sexo_360		Total
					Femenino	Masculino
		P37 ¿Con qué probabilidad diría_cosas_positivas_sobre_el hotel a otras personas?	Estremadamente probable	Recuento	2	2	4
				% dentro de Sexo_360	0.0294118	0.016	0.0207254
			Muy probable	Recuento	6	17	23
				% dentro de Sexo_360	0.0882353	0.136	0.119171
			Algo Probable	Recuento	21	48	69
				% dentro de Sexo_360	0.308824	0.384	0.357513
			No muy probable	Recuento	37	48	85
				% dentro de Sexo_360	0.544118	0.384	0.440415
			Para nada probable	Recuento	2	10	12
				% dentro de Sexo_360	0.0294118	0.08	0.0621762
		Total		Recuento	68	125	193
				% dentro de Sexo_360	1	1	1

## Sheet: Tabla Dimension ACTITUDINAL 360
		P38 Exigencia_Mental 360*Sexo_360
					Sexo_360		Total
					Femenino	Masculino
		P38 Exigencia_Mental 360	Baja	Recuento	11	25	36
				% dentro de Sexo_360	0.161765	0.2	0.186528
			2	Recuento	11	24	35
				% dentro de Sexo_360	0.161765	0.192	0.181347
			3	Recuento	19	20	39
				% dentro de Sexo_360	0.279412	0.16	0.202073
			4	Recuento	6	7	13
				% dentro de Sexo_360	0.0882353	0.056	0.0673575
			5	Recuento	0	11	11
				% dentro de Sexo_360	0	0.088	0.0569948
			6	Recuento	1	1	2
				% dentro de Sexo_360	0.0147059	0.008	0.0103627
			7	Recuento	2	2	4
				% dentro de Sexo_360	0.0294118	0.016	0.0207254
			8	Recuento	2	3	5
				% dentro de Sexo_360	0.0294118	0.024	0.0259067
			9	Recuento	1	2	3
				% dentro de Sexo_360	0.0147059	0.016	0.015544
			10	Recuento	5	6	11
				% dentro de Sexo_360	0.0735294	0.048	0.0569948
			11	Recuento	2	0	2
				% dentro de Sexo_360	0.0294118	0	0.0103627
			12	Recuento	0	1	1
				% dentro de Sexo_360	0	0.008	0.00518135
			14	Recuento	2	1	3
				% dentro de Sexo_360	0.0294118	0.008	0.015544
			15	Recuento	2	6	8
				% dentro de Sexo_360	0.0294118	0.048	0.0414508
			16	Recuento	1	2	3
				% dentro de Sexo_360	0.0147059	0.016	0.015544
			17	Recuento	1	3	4
				% dentro de Sexo_360	0.0147059	0.024	0.0207254
			18	Recuento	0	5	5
				% dentro de Sexo_360	0	0.04	0.0259067
			19	Recuento	1	3	4
				% dentro de Sexo_360	0.0147059	0.024	0.0207254
			Alta	Recuento	1	3	4
				% dentro de Sexo_360	0.0147059	0.024	0.0207254
		Total		Recuento	68	125	193
				% dentro de Sexo_360	1	1	1
		P39 Exigencia_física 360*Sexo_360
					Sexo_360		Total
					Femenino	Masculino
		P39 Exigencia_física 360	Baja	Recuento	15	32	47
				% dentro de Sexo_360	0.220588	0.256	0.243523
			2	Recuento	14	28	42
				% dentro de Sexo_360	0.205882	0.224	0.217617
			3	Recuento	15	19	34
				% dentro de Sexo_360	0.220588	0.152	0.176166
			4	Recuento	6	8	14
				% dentro de Sexo_360	0.0882353	0.064	0.0725389
			5	Recuento	6	7	13
				% dentro de Sexo_360	0.0882353	0.056	0.0673575
			6	Recuento	0	4	4
				% dentro de Sexo_360	0	0.032	0.0207254
			7	Recuento	1	2	3
				% dentro de Sexo_360	0.0147059	0.016	0.015544
			8	Recuento	1	2	3
				% dentro de Sexo_360	0.0147059	0.016	0.015544
			9	Recuento	1	1	2
				% dentro de Sexo_360	0.0147059	0.008	0.0103627
			10	Recuento	4	6	10
				% dentro de Sexo_360	0.0588235	0.048	0.0518135
			11	Recuento	1	1	2
				% dentro de Sexo_360	0.0147059	0.008	0.0103627
			14	Recuento	0	1	1
				% dentro de Sexo_360	0	0.008	0.00518135
			15	Recuento	1	2	3
				% dentro de Sexo_360	0.0147059	0.016	0.015544
			16	Recuento	1	2	3
				% dentro de Sexo_360	0.0147059	0.016	0.015544
			17	Recuento	0	1	1
				% dentro de Sexo_360	0	0.008	0.00518135
			18	Recuento	0	5	5
				% dentro de Sexo_360	0	0.04	0.0259067
			19	Recuento	2	3	5
				% dentro de Sexo_360	0.0294118	0.024	0.0259067
			Alta	Recuento	0	1	1
				% dentro de Sexo_360	0	0.008	0.00518135
		Total		Recuento	68	125	193
				% dentro de Sexo_360	1	1	1
		P40 Exigencia_temporal 360*Sexo_360
					Sexo_360		Total
					Femenino	Masculino
		P40 Exigencia_temporal 360	Baja	Recuento	7	19	26
				% dentro de Sexo_360	0.102941	0.152	0.134715
			2	Recuento	20	30	50
				% dentro de Sexo_360	0.294118	0.24	0.259067
			3	Recuento	13	13	26
				% dentro de Sexo_360	0.191176	0.104	0.134715
			4	Recuento	5	10	15
				% dentro de Sexo_360	0.0735294	0.08	0.0777202
			5	Recuento	5	11	16
				% dentro de Sexo_360	0.0735294	0.088	0.0829016
			6	Recuento	1	5	6
				% dentro de Sexo_360	0.0147059	0.04	0.0310881
			7	Recuento	1	3	4
				% dentro de Sexo_360	0.0147059	0.024	0.0207254
			8	Recuento	0	3	3
				% dentro de Sexo_360	0	0.024	0.015544
			9	Recuento	2	0	2
				% dentro de Sexo_360	0.0294118	0	0.0103627
			10	Recuento	7	8	15
				% dentro de Sexo_360	0.102941	0.064	0.0777202
			11	Recuento	1	2	3
				% dentro de Sexo_360	0.0147059	0.016	0.015544
			13	Recuento	0	1	1
				% dentro de Sexo_360	0	0.008	0.00518135
			14	Recuento	2	1	3
				% dentro de Sexo_360	0.0294118	0.008	0.015544
			15	Recuento	0	3	3
				% dentro de Sexo_360	0	0.024	0.015544
			16	Recuento	1	4	5
				% dentro de Sexo_360	0.0147059	0.032	0.0259067
			17	Recuento	1	1	2
				% dentro de Sexo_360	0.0147059	0.008	0.0103627
			18	Recuento	0	5	5
				% dentro de Sexo_360	0	0.04	0.0259067
			19	Recuento	2	5	7
				% dentro de Sexo_360	0.0294118	0.04	0.0362694
			Alta	Recuento	0	1	1
				% dentro de Sexo_360	0	0.008	0.00518135
		Total		Recuento	68	125	193
				% dentro de Sexo_360	1	1	1
		P41 El esfuerzo 360
					Sexo_360		Total
					Femenino	Masculino
		P41 El esfuerzo 360	Bajo	Recuento	11	24	35
				% dentro de Sexo_360	0.161765	0.192	0.181347
			2	Recuento	20	28	48
				% dentro de Sexo_360	0.294118	0.224	0.248705
			3	Recuento	7	19	26
				% dentro de Sexo_360	0.102941	0.152	0.134715
			4	Recuento	12	8	20
				% dentro de Sexo_360	0.176471	0.064	0.103627
			5	Recuento	2	7	9
				% dentro de Sexo_360	0.0294118	0.056	0.0466321
			6	Recuento	0	6	6
				% dentro de Sexo_360	0	0.048	0.0310881
			7	Recuento	3	2	5
				% dentro de Sexo_360	0.0441176	0.016	0.0259067
			8	Recuento	2	2	4
				% dentro de Sexo_360	0.0294118	0.016	0.0207254
			9	Recuento	2	2	4
				% dentro de Sexo_360	0.0294118	0.016	0.0207254
			10	Recuento	2	2	4
				% dentro de Sexo_360	0.0294118	0.016	0.0207254
			11	Recuento	2	2	4
				% dentro de Sexo_360	0.0294118	0.016	0.0207254
			12	Recuento	0	3	3
				% dentro de Sexo_360	0	0.024	0.015544
			15	Recuento	2	4	6
				% dentro de Sexo_360	0.0294118	0.032	0.0310881
			16	Recuento	0	4	4
				% dentro de Sexo_360	0	0.032	0.0207254
			17	Recuento	0	2	2
				% dentro de Sexo_360	0	0.016	0.0103627
			18	Recuento	1	4	5
				% dentro de Sexo_360	0.0147059	0.032	0.0259067
			19	Recuento	1	2	3
				% dentro de Sexo_360	0.0147059	0.016	0.015544
			Alto	Recuento	1	4	5
				% dentro de Sexo_360	0.0147059	0.032	0.0259067
		Total		Recuento	68	125	193
				% dentro de Sexo_360	1	1	1
		P42 El rendimiento_o_Performance 360*Sexo_360
					Sexo_360		Total
					Femenino	Masculino
		P42 El rendimiento_o_Performance 360	Bueno	Recuento	3	2	5
				% dentro de Sexo_360	0.0441176	0.016	0.0259067
			2	Recuento	11	17	28
				% dentro de Sexo_360	0.161765	0.136	0.145078
			3	Recuento	18	30	48
				% dentro de Sexo_360	0.264706	0.24	0.248705
			4	Recuento	8	8	16
				% dentro de Sexo_360	0.117647	0.064	0.0829016
			5	Recuento	1	4	5
				% dentro de Sexo_360	0.0147059	0.032	0.0259067
			6	Recuento	0	7	7
				% dentro de Sexo_360	0	0.056	0.0362694
			7	Recuento	0	2	2
				% dentro de Sexo_360	0	0.016	0.0103627
			8	Recuento	1	4	5
				% dentro de Sexo_360	0.0147059	0.032	0.0259067
			9	Recuento	2	4	6
				% dentro de Sexo_360	0.0294118	0.032	0.0310881
			10	Recuento	3	4	7
				% dentro de Sexo_360	0.0441176	0.032	0.0362694
			11	Recuento	2	2	4
				% dentro de Sexo_360	0.0294118	0.016	0.0207254
			12	Recuento	1	1	2
				% dentro de Sexo_360	0.0147059	0.008	0.0103627
			13	Recuento	0	1	1
				% dentro de Sexo_360	0	0.008	0.00518135
			14	Recuento	3	3	6
				% dentro de Sexo_360	0.0441176	0.024	0.0310881
			15	Recuento	4	3	7
				% dentro de Sexo_360	0.0588235	0.024	0.0362694
			16	Recuento	1	4	5
				% dentro de Sexo_360	0.0147059	0.032	0.0259067
			17	Recuento	0	3	3
				% dentro de Sexo_360	0	0.024	0.015544
			18	Recuento	3	13	16
				% dentro de Sexo_360	0.0441176	0.104	0.0829016
			19	Recuento	6	9	15
				% dentro de Sexo_360	0.0882353	0.072	0.0777202
			Malo	Recuento	1	4	5
				% dentro de Sexo_360	0.0147059	0.032	0.0259067
		Total		Recuento	68	125	193
				% dentro de Sexo_360	1	1	1
		P43 El nivel_de_frustración 360*Sexo_360
					Sexo_360		Total
					Femenino	Masculino
		P43 El nivel_de_frustración 360	Bajo	Recuento	16	44	60
				% dentro de Sexo_360	0.235294	0.352	0.310881
			2	Recuento	17	27	44
				% dentro de Sexo_360	0.25	0.216	0.227979
			3	Recuento	17	11	28
				% dentro de Sexo_360	0.25	0.088	0.145078
			4	Recuento	5	6	11
				% dentro de Sexo_360	0.0735294	0.048	0.0569948
			5	Recuento	2	7	9
				% dentro de Sexo_360	0.0294118	0.056	0.0466321
			6	Recuento	0	4	4
				% dentro de Sexo_360	0	0.032	0.0207254
			7	Recuento	0	4	4
				% dentro de Sexo_360	0	0.032	0.0207254
			8	Recuento	1	1	2
				% dentro de Sexo_360	0.0147059	0.008	0.0103627
			10	Recuento	3	5	8
				% dentro de Sexo_360	0.0441176	0.04	0.0414508
			11	Recuento	0	2	2
				% dentro de Sexo_360	0	0.016	0.0103627
			12	Recuento	2	0	2
				% dentro de Sexo_360	0.0294118	0	0.0103627
			13	Recuento	1	0	1
				% dentro de Sexo_360	0.0147059	0	0.00518135
			14	Recuento	0	2	2
				% dentro de Sexo_360	0	0.016	0.0103627
			15	Recuento	1	0	1
				% dentro de Sexo_360	0.0147059	0	0.00518135
			16	Recuento	0	2	2
				% dentro de Sexo_360	0	0.016	0.0103627
			17	Recuento	0	2	2
				% dentro de Sexo_360	0	0.016	0.0103627
			18	Recuento	1	4	5
				% dentro de Sexo_360	0.0147059	0.032	0.0259067
			19	Recuento	1	2	3
				% dentro de Sexo_360	0.0147059	0.016	0.015544
			Alto	Recuento	1	2	3
				% dentro de Sexo_360	0.0147059	0.016	0.015544
		Total		Recuento	68	125	193
				% dentro de Sexo_360	1	1	1

[truncated: 2 more sheets: Man Whitney 360, DIFERENCIA ENTRE PRUEBAS]
